# Supplementary material for: Private, public, and bottled drinking water: Shared contaminant-mixture exposures and effects challenge
Source: Environ Int. Author manuscript; Available in PMC 2026 Jan 1. (PMC12086739; doi:10.1016/j.envint.2024.109220)
Supplement: Supplement1 [file NIHMS2070938-supplement-Supplement1.xlsx]

## Sheet: COVER PAGE
Private, Public, and Bottled Drinking Water: Shared Contaminant-Mixture Exposures and Effects Challenge
Paul M. Bradley,1* Kristin M. Romanok,2 Kelly L. Smalling,2 Stephanie E. Gordon,3 Bradley J. Huffman,1 Katie Paul-Friedman,4 Daniel L. Villeneuve,5 Brett R. Blackwell,5** Suzanne C. Fitzpatrick,6 Michael J. Focazio,7*** Elizabeth Medlock-Kakaley,4 Shannon M. Meppelink,8 Ana Navas Acien,9 Anne E. Nigra,9 Molly L. Schreiner2
1U.S. Geological Survey, Columbia, South Carolina, USA; 2U.S. Geological Survey, Lawrenceville, New Jersey, USA; 3U.S. Geological Survey, Kearneysville, West Virginia, USA; 4U.S. Environmental Protection Agency, Durham, North Carolina, USA; 5U.S. Environmental Protection Agency, Duluth, Minnesota, USA; 6U.S. Food and Drug Administration, Silver Spring, Maryland, USA; 7Geological Survey, Reston, V…
*Corresponding Author: Paul M. Bradley, USGS, South Atlantic Water Science Center, Columbia, SC 29210, pbradley@usgs.gov
**Current afilliation: Los Alamos National Laboratory, Los Alamos, New Mexico, USA
***Retired
The authors declare they have no actual or potential competing financial interests.
Contents: Cover Page, 7 Figure, 7 Tables

## Sheet: FIGURE S1. FLUORIDE
Figure S1. Group comparison of concentrations of fluoride (F) in private tapwater (Private; cyan), public tapwater (Public; white), and bottled water (Bottled; purple) samples. Solid red line indicates Environmental Protection Agency (EPA) maximum contaminant level (MCL: enforceable for public tapwater; reference only for private tapwater) and Food and Drug Administration (FDA) standard of qualit…
#[U.S. Public Health Service, 2015]

## Sheet: FIGURE S2. OTHER INORGANICS
Figure S2. Group comparison of concentrations of iron (Fe, upper left), antimony (Sb, upper right), manganese (middle left), lithium (middle right), vanadium (V, bottom left), and selenium (Se, bottom right) in private tapwater (Private; cyan), public tapwater (Public; white), and bottled water (Bottled; purple) samples. Solid red line (Sb) indicates Environmental Protection Agency (EPA) maximum …
#[Vinceti et al. 2013.]

## Sheet: FIGURE S3. TQ
Figure S3. Toxicity Quotients (TQ) for inorganic and organic analytes (left axis) detected in private-tapwater, public-tapwater, and bottled water samples collected and analyzed by USGS in 2016-20. Circles are data for individual samples. Boxes, centerlines, and whiskers indicate interquartile range, median, and 5th and 95th percentiles, respectively. Orange dashed (TQ = 0.1) and red solid (TQ = …

## Sheet: FIGURE S4. EAR
Figure S4. Exposure-activity ratios (EAR) for organic analytes (left axis) detected in private-tapwater, public-tapwater, and bottled water samples collected and analyzed by USGS in 2016-20. Circles are data for individual samples. Boxes, centerlines, and whiskers indicate interquartile range, median, and 5th and 95th percentiles, respectively. Orange dashed (EAR = 0.001) and red solid (EAR = 1) …

## Sheet: FIGURE S5. MED-AED BY CMPD
Figure S5. Compound-specific measured equivalent dose (MED, black boxes and symbols) in tapwater (log10 mg/kg*day) and administered equivalent dose (AED) based on bioactivity (log10 mg/kg*day). Boxes, centerlines, and whiskers indicate MED interquartile range, median, and 5th and 95th percentiles, respectively.Teal symbols indicate the 5th (circle) and 95th (triangle) percentile AED95 values (log…

## Sheet: FIGURE S6. AED VS BED
Figure S6. Relation between administered equivalent dose (AED95, log10 mg/kg*day) based on ToxCast activity cutoff concentration (ACC) and benchmark estimated dose (BED, log10 mg/kg*day). Symbols and respective color lines denote the 5th percentile AED95 and the 5th-95th percentile AED95 range, respectively, for the corresponding benchmark concentration.
#[HBSL, U.S. Geological Survey health-based screening levels (circle); MCL, Environmental Protection Agency (EPA) maximum contaminant level (triangle); MCLG, EPA MCL goal (square); MI MCL, Michigan state MCL (plus sign); MNMDH, Minnesota Department of Health health advisory (crossed square); WHO, World Health Organization guideline value (asterisk)]

## Sheet: FIGURE S7. EAR VS EAR-MED
Figure S7. Cumulative benchmark-based toxicity quotients (STQ, left) and cumulative ToxCast-based exposure-activity ratios (EAR) using measured tapwater concentrations (SEAR, center) and measured equivalent dose (SEARMED, right) estimates for analytes detected in private tapwater (Private; cyan fill), public tapwater (Public; white), and bottled water (Bottled; purple) samples. Circles are data f…

## Sheet: TABLE S1. ANALYTES
Compound	Compound class	CAS number
Escherichia Coli	Microbiological	--
Heterotrophic Bacteria	Microbiological	--
Total Coliform	Microbiological	--
Anatoxin-A	Algal toxin	64285-06-9
Cylindrospermopsin	Algal toxin	143545-90-8
Microcystin	Algal toxin	101043-37-2
Saxitoxin	Algal toxin	35523-89-8
Calcium	Ion	7440-70-2
Chloride	Ion	16887-00-6
Fluoride	Ion	16984-48-8
Magnesium	Ion	7439-95-4
Phosphorus	Ion	7723-14-0
Potassium	Ion	7440-09-7
Silica	Ion	7631-86-9
Sodium	Ion	7440-23-5
Sulfate	Ion	18785-72-3
Nitrate	Nutrient	14797-55-8
Aluminum	Trace element	7429-90-5
Antimony	Trace element	7440-36-0
Arsenic	Trace element	7440-38-2
Barium	Trace element	7440-39-3
Beryllium	Trace element	7440-41-7
Bismuth	Trace element	7440-69-9
Boron	Trace element	7440-42-8
Bromide	Trace element	24959-67-9
Cadmium	Trace element	7440-43-9
Chromium	Trace element	7440-47-3
Cobalt	Trace element	7440-48-4
Copper	Trace element	7440-50-8
Hexavalent chromium	Trace element	18540-29-9
Iron	Trace element	7439-89-6
Lead	Trace element	7439-92-1
Lithium	Trace element	7439-93-2
Manganese	Trace element	7439-96-5
Molybdemum	Trace element	7439-98-7
Nickel	Trace element	7440-02-0
Selenium	Trace element	7782-49-2
Strontium	Trace element	7440-24-6
Thallium	Trace element	7440-28-0
Titanium	Trace element	7440-32-6
Uranium	Trace element	7440-61-1
Vanadium	Trace element	7440-62-2
Zinc	Trace element	7440-66-6
1,1,1-Trichloro-2-propanone	DBP	918-00-3
1,1-Dichloro-2-propanone	DBP	513-88-2
Bromoacetonitrile	DBP	590-17-0
Bromochloroacetonitirle	DBP	83463-62-1
Bromochloroiodomethane	DBP	34970-00-8
Bromochloronitromethane	DBP	135531-25-8
Bromodichloroacetonitrile	DBP	60523-73-1
Bromodichloromethane	DBP	75-27-4
Bromodiiodomethane	DBP	557-95-9
Bromoform (tribromomethane)	DBP	75-25-2
Bromonitromethane	DBP	563-70-2
Bromopicrin (Tribromonitromethane)	DBP	464-10-8
Chlorodiiodomethane	DBP	638-73-3
Chlorodiiodomethane	DBP	593-71-5
Chloroform (trichloromethane)	DBP	67-66-3
Chloropicrin (Trichloronitromethane)	DBP	76-06-2
Dibromoacetonitrile	DBP	3252-43-5
Dibromochloromethane	DBP	124-48-1
Dibromoiodomethane	DBP	563-94-2
Dibromonitromethane	DBP	598-91-4
Dichloroacetonitrile	DBP	107-14-2
Dichloroiodomethane	DBP	594-04-7
Dichloronitromethane	DBP	7119-89-3
Iodoform (triiodomethane)	DBP	75-47-8
Trichloroacetonitrile	DBP	545-06-2
1H-1,2,4-Triazole	Pesticide	288-88-0
2-(1-Hydroxyethyl)-6-methylaniline	Pesticide	196611-19-5
2-[(2-Ethyl-6-methylphenyl)amino]-1-propanol	Pesticide	61520-53-4
2-4,dichlorophenoxyacetic acid (2,4-D)	Pesticide	94-75-7
2-Aminobenzimidazole	Pesticide	934-32-7
2-Amino-N-isopropylbenzamide	Pesticide	30391-89-0
2-Chloro-2',6'-diethylacetanilide	Pesticide	6967-29-9
2-Chloro-N-(2-ethyl-6-methylphenyl)acetamide	Pesticide	32428-71-0
2-Hydroxy-4-isopropylamino-6-amino-s-triazine OIAT	Pesticide	19988-24-0
2-Hydroxy-6-ethylamino-4-amino-s-triazine (OEAT)	Pesticide	7313-54-4
2-Hydroxyatrazine (OIET)	Pesticide	2163-68-0
2-Isopropyl-6-methyl-4-pyrimidinol	Pesticide	2814-20-2
3,4-Dichloroaniline (duiron degradate)	Pesticide	95-76-1
3,4-Dichlorophenylurea	Pesticide	2327-02-8
3-Hydroxycarbofuran	Pesticide	16655-82-6
3-Phenoxybenzoic acid	Pesticide	3739-38-6
4-(Hydroxymethyl)pendimethalin	Pesticide	56750-76-6
4-Chlorobenzylmethyl sulfoxide	Pesticide	24176-68-9
4-Hydroxychlorothalonil	Pesticide	28343-61-5
4-Hydroxyhexazinone A	Pesticide	72576-13-7
Acephate	Pesticide	30560-19-1
Acetochlor	Pesticide	34256-82-1
Acetochlor OA	Pesticide	194992-44-4
Acetochlor SA	Pesticide	187022-11-3
Acetochlor SAA	Pesticide	618113-86-3
Alachlor	Pesticide	15972-60-8
Alachlor OA	Pesticide	171262-17-2
Alachlor SA	Pesticide	142363-53-9
Alachlor sulfynilacetic acid	Pesticide	494847-39-1
Aldicarb	Pesticide	116-06-3
Aldicarb sulfone	Pesticide	1646-88-4
Aldicarb sulfoxide	Pesticide	1646-87-3
Allethrin	Pesticide	584-79-2
Ametryn	Pesticide	834-12-8
Asulam	Pesticide	3337-71-1
Atrazine	Pesticide	1912-24-9
Azinphos-methyl	Pesticide	86-50-0
Azinphos-methyl oxon	Pesticide	961-22-8
Azoxystrobin	Pesticide	131860-33-8
Benfluralin	Pesticide	1861-40-1
Bentazon	Pesticide	25057-89-0
Bifenthrin	Pesticide	82657-04-3
Boscalid	Pesticide	188425-85-6
Bromacil	Pesticide	314-40-9
Bromoxynil	Pesticide	1689-84-5
Butralin	Pesticide	33629-47-9
Butylate	Pesticide	2008-41-5
Captan	Pesticide	133-06-2
Carbaryl	Pesticide	63-25-2
Carbendazim	Pesticide	10605-21-7
Carbofuran	Pesticide	1563-66-2
Chlorantraniliprole	Pesticide	500008-45-7
Chlorimuron-ethyl	Pesticide	90982-32-4
Chlorpyrifos	Pesticide	2921-88-2
Chlorpyrifos oxon	Pesticide	5598-15-12
Chlorsulfuron	Pesticide	64902-72-3
cis-Cyhalothric acid	Pesticide	68127-59-3
cis-Permethrin	Pesticide	61949-76-6
Cyanazine	Pesticide	21725-46-2
Dacthal monoacid	Pesticide	887-54-7
Dechlorofipronil	Pesticide	-
Dechlorometolachlor	Pesticide	126605-22-9
Deethylatrazine (CIAT)	Pesticide	6190-65-4
Deiodo flubendiamide	Pesticide	1016160-78-3
Deisopropyl prometryn	Pesticide	4147-57-3
Deisopropylatrazine (CEAT)	Pesticide	1007-28-9
Demethyl fluometuron	Pesticide	3032-40-4
Demethyl hexazinone B	Pesticide	56611-54-2
Demethyl norflurazon	Pesticide	23576-24-1
Desamino metribuzin (Metribuzin DA)	Pesticide	35045-02-4
Desamino-diketo metribuzin	Pesticide	52236-30-3
Desulfinylfipronil	Pesticide	205650-65-3
Desulfinylfipronil amide	Pesticide	1115248-09-3
Diazinon	Pesticide	333-41-5
Diazinon oxon	Pesticide	962-58-3
Dicamba	Pesticide	1918-00-9
Dichlorvos	Pesticide	62-73-7
Dicrotophos	Pesticide	141-66-2
Didealkylatrazine (CAAT)	Pesticide	3397-62-4
Diflubenzuron	Pesticide	35367-38-5
Diflufenzopyr	Pesticide	109293-97-2
Diketonitrile-isoxaflutole	Pesticide	143701-75-1
Dimethenamid	Pesticide	87674-68-8
Dimethenamid OA	Pesticide	380412-59-9
Dimethenamid SA	Pesticide	205939-58-8
Dimethoate	Pesticide	60-51-5
Disulfoton	Pesticide	298-04-4
Disulfoton oxon	Pesticide	126-75-0
Disulfoton oxon sulfone	Pesticide	2496-91-5
Disulfoton oxon sulfoxide	Pesticide	2496-92-6
Disulfoton sulfone	Pesticide	2497-06-5
Disulfoton sulfoxide	Pesticide	2497-07-6
Diuron	Pesticide	330-54-1
Eptam (EPTC)	Pesticide	759-94-4
EPTC degradate R248722	Pesticide	65109-69-5
Ethoprophos	Pesticide	13194-48-4
Etoxazole	Pesticide	153233-91-1
Famoxadone	Pesticide	131807-57-3
Fenamidone	Pesticide	161326-34-7
Fenamiphos	Pesticide	22224-92-6
Fenamiphos sulfone	Pesticide	31972-44-8
Fenamiphos sulfoxide	Pesticide	31972-43-7
Fenbutatin oxide	Pesticide	13356-08-6
Fenhexamid	Pesticide	35554-44-0
Fentin	Pesticide	668-34-8
Fipronil	Pesticide	120068-37-3
Fipronil amide	Pesticide	205650-69-7
Fipronil sulfide	Pesticide	120067-83-6
Fipronil sulfonate	Pesticide	209248-72-6
Fipronil sulfone	Pesticide	120068-36-2
Flubendiamide	Pesticide	272451-65-7
Flufenacet	Pesticide	142459-58-3
Flumetralin	Pesticide	62924-70-3
Flumetsulam	Pesticide	98967-40-9
Fluometuron	Pesticide	2164-17-2
Fonofos	Pesticide	944-22-9
Glufosinate	Pesticide	77182-82-2
Glyphosate	Pesticide	1071-83-6
Halosulfuron-methyl	Pesticide	100784-20-1
Hexazinone	Pesticide	51235-04-2
Hexazinone TP C	Pesticide	72585-88-7
Hexazinone TP D	Pesticide	30243-77-7
Hexazinone TP E	Pesticide	72576-14-8
Hydroxyacetochlor	Pesticide	60090-47-3
Hydroxyalachlor	Pesticide	56681-55-1
Hydroxydiazinon	Pesticide	29820-16-4
Hydroxymetolachlor	Pesticide	131068-72-9
Hydroxysimazine	Pesticide	2599-11-3
Imazamox	Pesticide	114311-32-9
Imazaquin	Pesticide	81335-37-7
Imazethapyr	Pesticide	81335-77-5
Imidacloprid	Pesticide	138261-41-3
Indoxacarb	Pesticide	173584-44-6
Isoxaflutole	Pesticide	141112-29-0
Isoxaflutole acid metabolite RPA 203328	Pesticide	142994-06-7
Kresoxim-methyl	Pesticide	143390-89-0
Lactofen	Pesticide	77501-63-4
Linuron	Pesticide	330-55-2
Malaoxon	Pesticide	1634-78-2
Malathion	Pesticide	121-75-5
MCPA	Pesticide	94-74-6
Metalaxyl	Pesticide	57837-19-1
Metconazole	Pesticide	125116-23-6
Methamidophos	Pesticide	10265-92-6
Methidathion	Pesticide	950-37-8
Methomyl	Pesticide	16752-77-5
Methomyl oxime	Pesticide	13749-94-5
Methoxyfenozide	Pesticide	161050-58-4
Methyl paraoxon	Pesticide	950-35-6
Methylparathion	Pesticide	298-00-0
Metolachlor	Pesticide	51218-45-2
Metolachlor hydroxy morpholinone	Pesticide	61520-54-5
Metolachlor OA	Pesticide	152019-73-3
Metolachlor SA	Pesticide	171118-09-5
Metribuzin	Pesticide	21087-64-9
Metribuzin DK	Pesticide	56507-37-0
Molinate	Pesticide	2212-67-1
Myclobutanil	Pesticide	88671-89-0
N-(3,4-Dichlorophenyl)-N-methylurea (DCPMU)	Pesticide	3567-62-2
Naled	Pesticide	300-76-5
Nicosulfuron	Pesticide	111991-09-4
Norflurazon	Pesticide	27314-13-2
Novaluron	Pesticide	116714-46-6
O-Ethyl O-methyl S-propyl phosphorothioate	Pesticide	76960-87-7
O-Ethyl S-methyl S-propyl phosphorodithioate	Pesticide	76936-72-6
O-Ethyl-S-propyl phosphorothioate	Pesticide	31110-62-0
Omethoate (Dimethoate oxon)	Pesticide	1113-02-6
Orthosulfamuron	Pesticide	213464-77-8
Oryzalin	Pesticide	19044-88-3
Oxamyl	Pesticide	23135-22-0
Oxamyl oxime	Pesticide	30558-43-1
Oxyfluorfen	Pesticide	42874-03-3
Paraoxon	Pesticide	311-45-5
Pendimethalin	Pesticide	40487-42-1
Phorate	Pesticide	298-02-2
Phorate oxon	Pesticide	2600-69-3
Phorate oxon sulfone	Pesticide	2588-06-9
Phorate oxon sulfoxide	Pesticide	2588-05-8
Phorate sulfone	Pesticide	2588-04-7
Phorate sulfoxide	Pesticide	2588-03-6
Phthalazinone	Pesticide	90004-07-2
Piperonyl butoxide	Pesticide	51-03-6
Profenofos	Pesticide	41198-08-7
Prometon	Pesticide	1610-18-0
Prometryn	Pesticide	7287-19-6
Propachlor	Pesticide	1918-16-7
Propanil	Pesticide	709-98-8
Propargite	Pesticide	2312-35-8
Propazine	Pesticide	139-40-2
Propiconazole	Pesticide	60207-90-1
Propoxur	Pesticide	114-26-1
Propyzamide	Pesticide	23950-58-5
Prosulfuron	Pesticide	94125-34-5
Pyraclostrobin	Pesticide	175013-18-0
Pyridaben	Pesticide	96489-71-3
Pyriproxyfen	Pesticide	95737-68-1
sec-Acetochlor OA	Pesticide	152019-74-4
Siduron	Pesticide	1982-49-6
Simazine	Pesticide	122-34-9
Sulfentrazone	Pesticide	122836-35-5
Sulfometuron-methyl	Pesticide	74222-97-2
Sulfosulfuron	Pesticide	141776-32-1
Tebuconazole	Pesticide	107534-96-3
Tebufenozide	Pesticide	112410-23-8
Tebupirimfos	Pesticide	96182-53-5
Tebuthiuron	Pesticide	34014-18-1
Tebuthiuron TP 104	Pesticide	59962-53-7
Tebuthiuron TP 108	Pesticide	39222-73-6
Tebuthiuron TP 109	Pesticide	59962-54-8
Tebuthiuron TP 109 (OH)	Pesticide	139888-73-6
Terbacil	Pesticide	5902-51-2
Terbufos	Pesticide	13071-79-9
Terbufos oxon	Pesticide	56070-14-5
Terbufos oxon sulfone	Pesticide	56070-15-6
Terbufos oxon sulfoxide	Pesticide	56165-57-2
Terbufos sulfone	Pesticide	56070-16-7
Terbufos sulfoxide	Pesticide	10548-10-4
Terbuthylazine	Pesticide	5915-41-3
Tetraconazole	Pesticide	112281-77-3
Thiobencarb	Pesticide	28249-77-6
Tolfenpyrad	Pesticide	129558-76-5
trans-Permethrin	Pesticide	61949-77-7
Triallate	Pesticide	2303-17-5
Tribufos	Pesticide	78-48-8
Triclopyr	Pesticide	55335-06-3
Trifloxystrobin	Pesticide	141517-21-7
11-Chloroeicosafluoro-3-oxaundecane-1-sulfonate (11Cl-PF3OUds)	PFAS	763051-92-9
11-Chloroeicosafluoro-3-oxaundecane-1-sulfonate (CL-O-PFUdS)	PFAS	NA
4,8-Dioxa-3H-perfluorononanoate (NaDONA, ADONA)	PFAS	919005-14-4
9-Chlorohexadecafluoro-3-oxanonane-1-sulfonate (9Cl-PF3ONS)	PFAS	756426-58-1
Hexafluoropropylene oxide dimer acid (HFPO-DA)(GenX)	PFAS	13252-13-6
N-Ethyl perfluorooctanesulfonamidoacetate (N-EtFOSAA)	PFAS	2991-50-6
N-Ethylperfluorooctane-1-sulfonamide (N-EtFOSA-M)	PFAS	4151-50-2
N-Methylperfluorooctane sulfonamidoacetate (N-MeFOSAA)	PFAS	2355-31-9
N-Methylperfluorooctanesulfonamide (N-MeFOSA-M)	PFAS	31506-32-8
Perfluoro-1-butanesulfonate (PFBS)	PFAS	375-73-5
Perfluoro-1-hexanesulfonamide (FHx-SA)	PFAS	41997-13-1
Perfluoro-1-hexanesulfonate (PFHxS)	PFAS	355-46-4
Perfluorobutane sulfonamide (FBSA)	PFAS	30334-69-1
Perfluorobutyrate (PFBA)	PFAS	375-22-4
Perfluorodecanoic acid (PFDA)	PFAS	83-89-6
Perfluorododecanoate (PFDoDA)	PFAS	307-55-14
Perfluoroheptanoic acid (PFHpA)	PFAS	375-85-9
Perfluorohexanoic acid (PFHxA)	PFAS	307-24-4
Perfluoro-n-nonanoate (PFNA)	PFAS	375-95-1
Perfluoro-n-octanoate (PFOA)	PFAS	335-67-1
Perfluoro-n-pentanoate (PFPeA)	PFAS	2706-90-3
Perfluoro-n-tetradecanoate (PFTeDA)	PFAS	376-06-7
Perfluoro-n-tridecanoate (PFTrDA)	PFAS	72629-94-8
Perfluoro-n-undecanoate (PFUda)	PFAS	2058-94-8
Perfluorooctanesulfonate (PFOS)	PFAS	1763-23-1
PFEtCHxS	PFAS	--
Pentoxifylline	Pharmaceutical	1677687
Hexamethylenetetramine	Pharmaceutical	100-97-0
Glyburide	Pharmaceutical	10238-21-8
Fadrozole	Pharmaceutical	102676-47-1
Acetaminophen	Pharmaceutical	103-90-2
Tamoxifen	Pharmaceutical	10540-29-1
Nordiazepam	Pharmaceutical	1088-11-5
Erythromycin	Pharmaceutical	114-07-8
Duloxetine	Pharmaceutical	116539-59-4
Sulfadimethoxine	Pharmaceutical	122-11-2
Valacyclovir	Pharmaceutical	124832-26-4
Hydrocodone	Pharmaceutical	125-29-1
Dextromethorphan	Pharmaceutical	125-71-3
Nevirapine	Pharmaceutical	129618-40-2
Quinine	Pharmaceutical	130-95-0
Chlorpheniramine	Pharmaceutical	132-22-9
Lamivudine	Pharmaceutical	134678-17-4
Abacavir	Pharmaceutical	136470-78-5
Lidocaine	Pharmaceutical	137-58-6
Guanylurea	Pharmaceutical	141-83-3
Sulfamethizole	Pharmaceutical	144-82-1
Diphenhydramine	Pharmaceutical	147-24-0
Thiabendazole	Pharmaceutical	148-79-8
Ezetimibe	Pharmaceutical	163222-33-1
Metaxalone	Pharmaceutical	1665-48-1
Albuterol	Pharmaceutical	18559-94-9
Tiotropium	Pharmaceutical	186691-13-4
Oseltamivir	Pharmaceutical	196618-13-0
Iminostilbene	Pharmaceutical	256-96-2
Tramadol	Pharmaceutical	27203-92-5
Alprazolam	Pharmaceutical	28981-97-7
Glipizide	Pharmaceutical	29094-61-9
Atenolol	Pharmaceutical	29122-68-7
methyl-1H-Benzotriazole	Pharmaceutical	29385-43-1
Carbamazepine	Pharmaceutical	298-46-4
Amphetamine	Pharmaceutical	300-62-9
Bupropion	Pharmaceutical	34911-55-2
Betamethasone	Pharmaceutical	378-44-9
Triamterene	Pharmaceutical	396-01-0
Penciclovir	Pharmaceutical	39809-25-1
Clonidine	Pharmaceutical	4205-90-7
Nadalol	Pharmaceutical	42200-33-9
Diltiazem	Pharmaceutical	42399-41-7
Diazepam	Pharmaceutical	439-14-5
Propoxyphene	Pharmaceutical	469-62-5
Sitagliptin	Pharmaceutical	486460-32-6
Cotinine	Pharmaceutical	486-56-6
Fenofibrate	Pharmaceutical	49562-28-9
Hydrocortisone	Pharmaceutical	50-23-7
Prednisolone	Pharmaceutical	50-24-8
Amitriptyline	Pharmaceutical	50-48-6
Metoprolol	Pharmaceutical	51384-51-1
Cimetidine	Pharmaceutical	51481-61-9
Verapamil	Pharmaceutical	52-53-9
Propranolol	Pharmaceutical	525-66-6
Prednisone	Pharmaceutical	53-03-2
Loperamide	Pharmaceutical	53179-11-6
Methocarbamol	Pharmaceutical	532-03-6
Nicotine	Pharmaceutical	54-11-5
Fluvoxamine	Pharmaceutical	54739-18-3
Fluoxetine	Pharmaceutical	54910-89-3
Norfluoxetine	Pharmaceutical	56161-73-0
Morphine	Pharmaceutical	57-27-2
Phenytoin	Pharmaceutical	57-41-0
Meprobamate	Pharmaceutical	57-53-4
Caffeine	Pharmaceutical	58-08-2
theophylline	Pharmaceutical	58-55-9
Methotrexate	Pharmaceutical	59-05-2
Acyclovir	Pharmaceutical	59277-89-3
Citalopram	Pharmaceutical	59729-33-8
Gabapentin	Pharmaceutical	60142-96-3
Oxazepam	Pharmaceutical	604-75-1
Antipyrine	Pharmaceutical	60-80-0
Promethazine	Pharmaceutical	60-87-7
1,7-Dimethylxanthine (p-Xanthine)	Pharmaceutical	611-59-6
Paroxetine	Pharmaceutical	61869-08-7
Phendimetrazine	Pharmaceutical	634-03-7
10-Hydroxy-amitriptyline	Pharmaceutical	64520-05-4
Ketoconazole	Pharmaceutical	65277-42-1
Metformin	Pharmaceutical	657-24-9
Ranitidine	Pharmaceutical	66357-35-5
Norverapamil	Pharmaceutical	67018-85-3
Dehydronifedipine	Pharmaceutical	67035-22-7
Norethindrone	Pharmaceutical	68-22-4
Hydroxyzine	Pharmaceutical	68-88-2
Sulfamethoxazole	Pharmaceutical	723-46-6
Trimethoprim	Pharmaceutical	738-70-5
Oxycodone	Pharmaceutical	76-42-6
Codeine	Pharmaceutical	76-57-3
Famotidine	Pharmaceutical	76824-35-6
Nizatidine	Pharmaceutical	76963-41-2
Methadone	Pharmaceutical	76-99-3
Carisoprodol	Pharmaceutical	78-44-4
Sertraline	Pharmaceutical	79617-96-2
Loratadine	Pharmaceutical	79794-75-5
Fluticasone propionate	Pharmaceutical	80474-14-2
Warfarin	Pharmaceutical	81-81-2
Fexofenadine	Pharmaceutical	83799-24-0
Raloxifene	Pharmaceutical	84449-90-1
Lorazepam	Pharmaceutical	846-49-1
Temazepam	Pharmaceutical	846-50-4
Benztropine	Pharmaceutical	86-13-5
Fluconazole	Pharmaceutical	86386-73-4
Norsertraline	Pharmaceutical	87857-41-8
Desvenlafaxine	Pharmaceutical	93413-62-8
Venlafaxine	Pharmaceutical	93413-69-5
Phenazopyridine	Pharmaceutical	94-78-0
Ractopamine	Pharmaceutical	97825-25-7
1,1,1,2-Tetrachloroethane	VOC	630-20-6
1,1,1-Trichloroethane	VOC	71-55-6
1,1,2-Trichloroethane	VOC	79-00-5
1,1-Dichloroethane	VOC	75-34-3
1,1-Dichloroethene	VOC	75-35-4
1,1-Difluoroethane (HFC-152a)	VOC	75-37-6
1,2,3,4-Tetrahydronapthalene	VOC	119-64-2
1,2,3-Trichloropropane	VOC	96-18-4
1,2,4-Trichlorobenzene	VOC	120-82-1
1,2,4-Trimethylbenzene	VOC	95-63-6
1,2-Dibromo-3-chloropropane	VOC	96-12-8
1,2-Dibromoethane	VOC	106-93-4
1,2-Dichlorobenzene	VOC	95-50-1
1,2-Dichloroethane	VOC	107-06-2
1,2-Dichloropropane	VOC	78-87-5
1,2-Dichlorotetrafluoroethane (CFC-114)	VOC	76-14-2
1,3-Butadiene	VOC	106-99-0
1,3-Dioxolane	VOC	646-06-0
1,4-Dichlorobenzene	VOC	106-46-7
1,4-Dioxane	VOC	123-91-1
1-Butanol	VOC	71-36-3
1-Chloro-1,1-difluoroethane (HCFC-142b)	VOC	75-68-3
1-Methoxy-4-(2-propenyl)benzene	VOC	140-67-0
1-Octanol	VOC	111-87-5
2,2-Dichloro-1,1,1-trifluoroethane (HCFC-123)	VOC	306-83-2
2,6-Dimethyl-4-heptanone	VOC	108-83-8
2-Ethoxyethyl acetate	VOC	111-15-9
2-Ethyl-1-hexanol	VOC	104-76-7
2-Hexanone, 5-methyl-	VOC	110-12-3
2-Nitropropane	VOC	79-46-9
2-Pentanol, 4-methyl-	VOC	108-11-2
2-Propen-1-ol	VOC	107-18-6
Acetate, ethyl	VOC	141-78-6
Acetate, isobutyl	VOC	110-19-0
Acetate, isopropyl	VOC	108-21-4
Acetate, propyl	VOC	109-60-4
Acetonitrile	VOC	75-05-8
alpha-Terpineol	VOC	98-55-5
Benzene	VOC	71-43-2
Bromochloromethane	VOC	74-97-5
Bromomethane	VOC	74-83-9
Butanal	VOC	123-72-8
Butane	VOC	106-97-8
Carbon disulfide	VOC	75-15-0
Chlorobenzene	VOC	108-90-7
Chlorodifluoromethane (HCFC-22)	VOC	75-45-6
Chloromethane	VOC	74-87-3
cis-1,2-Dichloroethene	VOC	156-59-2
cis-1,3-Dichloropropene	VOC	10061-01-5
Crotonaldehyde	VOC	123-73-9
Cyclohexanone	VOC	108-94-1
Dichlorofluoromethane (HCFC-21)	VOC	75-43-4
Dichloromethane	VOC	75-09-2
Dimethoxymethane	VOC	109-87-5
Ethylbenzene	VOC	100-41-4
Hexachlorocyclopentadiene	VOC	77-47-4
Hexane	VOC	110-54-3
Isophorone	VOC	78-59-1
Isopropyl alcohol	VOC	67-63-0
m- and p-Xylene	VOC	179601-23-1
Methyl acetate	VOC	79-20-9
Naphthalene	VOC	91-20-3
Nitrobenzene	VOC	98-95-3
N-Nitrosodiethylamine	VOC	55-18-5
n-Pentanal	VOC	110-62-3
n-Pentane	VOC	109-66-0
n-Propylbenzene	VOC	103-65-1
o-Xylene	VOC	95-47-6
sec-Butylbenzene	VOC	135-98-8
Styrene	VOC	100-42-5
tert-Butyl alcohol	VOC	75-65-0
tert-Butyl methyl ether (MTBE)	VOC	1634-04-4
Tetrachloroethylene	VOC	127-18-4
Tetrachloromethane	VOC	56-23-5
Toluene	VOC	108-88-3
trans-1,2-Dichloroethylene	VOC	156-60-5
trans-1,3-Dichloropropene	VOC	10061-02-6
Trichloroethylene	VOC	79-01-6
Vinyl chloride	VOC	75-01-4
Table S1. Compound name, class and CAS number for analytes included in STQ, SEAR, and SEARMED assessments in Tables S2b, S3b-S3c, and S3d, respectively.

## Sheet: TABLE S2a. HH BENCHMARKS
CAS	Chemical	Value	Reference	MRL		Original Study Data Releases for Complete Method Details for All Analytes
75-35-4	1,1-Dichloroethene	7	MCLG	0.025		Romanok et al. 2018
71-55-6	1,1,1-Trichloroethane	200	MCLG	0.03		Romanok et al. 2019
79-00-5	1,1,2-Trichloroethane	3	MCLG	0.046		Romanok et al. 2020
78-87-5	1,2-Dichloropropane	0.1	MCLG*	0.004		Romanok et al. 2021
96-18-4	1,2,3-Trichloropropane	0.003	HRL13 (MN)	0.006		Romanok et al. 2021
106-46-7	1,4-Dichlorobenzene	50	HBV20 (MN)	0.087		Romanok et al. 2021
94-75-7	2,4-D	30	HRL18 (MN)	0.062		Romanok et al. 2022
34256-82-1	Acetochlor	20	HRL18 (MN)	.010		Meppelink et al. 2023
15972-60-8	Alachlor	0.027	MCLG	0.027		Romanok et al. 2023
834-12-8	Ametryn	500	HBSL	0.0026
7440-36-0	Antimony	6	MCLG	30
7440-38-2	Arsenic	0.1	MCLG*	0.013
1912-24-9	Atrazine	3	MCLG	0.129
7440-39-3	Barium	1300	WHO	0.500
25057-89-0	Bentazon	30	HRL15 (MN)	0.009
71-43-2	Benzene	0.1	MCLG*	0.026
7440-41-7	Beryllium	0.08	HRL93 (MN)	0.500
7440-42-8	Boron	500	RAA17 (MN)	5.00
314-40-9	Bromacil	100	HBSL	0.006
74-97-5	Bromochloromethane	60	HBSL	0.060
75-27-4	Bromodichloromethane	0.1	MCLG*	0.34
3397-62-4	Deethyldeisopropylatrazine (CAAT)	1	RAA20	.024
7440-43-9	Cadmium	0.5	HRL15 (MN)	2.00
75-15-0	Carbon disulfide	600	HBSL	0.1
108-90-7	Chlorobenzene	100	MCLG	0.026
7440-47-3	Chromium	50	WHO	0.200
18540-29-9	Chromium(VI)	0.11	EPA RSL	0.200
156-59-2	cis-1,2-Dichloroethene	6	HRL18 (MN)	0.039
7440-50-8	Copper	1300	MCLG	1.60
143545-90-8	Cylindrospermopsin	0.7	DWHA (OH)	0.050
124-48-1	Dibromochloromethane	10	HRL93 (MN)	0.050
75-09-2	Dichloromethane	0.1	MCLG*	0.040
87674-68-8	Dimethenamid	300	HHBP	0.003
330-54-1	Diuron	2	HBSL	0.005
100-41-4	Ethylbenzene	40	HBV20 (MN)	0.042
120068-37-3	Fipronil	1	HHBP	0.004
98967-40-9	Flumetsulam	6000	HHBP	0.017
16984-48-8	Fluoride	4000	MCLG	0.010
1071-83-6	Glyphosate	500	HBV17 (MN)	0.020
51235-04-2	Hexazinone	300	HBSL	3.60
81335-77-5	Imazethapyr	16000	HHBP	8.00
138261-41-3	Imidacloprid	2	HBV20 (MN)	0.016
7439-92-1	Lead	0.1	MCLG*	0.400
179601-23-1	m-Xylene plus p-xylene	500	WHO	0.18
7439-96-5	Manganese	100	HBV18 (MN)	1.00
57837-19-1	Metalaxyl	474	HHBP	0.006
51218-45-2	Metolachlor	300	HBV18 (MN)	3.20
7439-98-7	Molybdenum	30	HBSL	4.00
1634-04-4	MTBE	60	RAA13 (MN)	0.1
91-20-3	Naphthalene	70	HRL13	0.26
7440-02-0	Nickel	100	HRL93 (MN)	2.50
111991-09-4	Nicosulfuron	7400	HHBP	0.012
14797-55-8	Nitrate	10000	MCLG	0.050
27314-13-2	Norflurazon	8.9	HHBP	0.003
95-47-6	o-Xylene	500	WHO	0.032
2163-68-0	OIET	400	HHBP	0.008
23135-22-0	Oxamyl	200	MCLG	0.002
375-22-4	PFBA	7	HRL18 (MN)	0.004
375-73-5	PFBS	0.1	HBV22 (MN)	0.002
307-24-4	PFHxA	0.2	HBV22 (MN)	0.005
355-46-4	PFHxS	0.01	MCLG	0.002
375-95-1	PFNA	0.006	MI MCL	0.005
335-67-1	PFOA	0.0001	MCLG**	0.002
1763-23-1	PFOS	0.0001	MCLG**	0.009
1610-18-0	Prometon	100	HRL93 (MN)	0.004
139-40-2	Propazine	40	HHBP	0.003
60207-90-1	Propiconazole	600	HHBP	0.006
7782-49-2	Selenium	30	HRL93 (MN)	2.0
122-34-9	Simazine	4	MCLG	0.007
7440-24-6	Strontium	3000	RAA19 (MN)	0.500
100-42-5	Styrene	100	MCLG	0.042
34014-18-1	Tebuthiuron	900	HBSL	0.003
127-18-4	Tetrachloroethene	0.1	MCLG*	0.058
56-23-5	Tetrachloromethane	0.1	MCLG*	0.060
7440-28-0	Thallium	0.5	MCLG	0.026
108-88-3	Toluene	70	HBV20 (MN)	0.2
35523-89-8	Total Saxitoxins	0.3	DWHA (OH)	0.020
156-60-5	trans-1,2-Dichloroethene	9	HBV20 (MN)	0.025
75-25-2	Tribromomethane	0.1	MCLG*	0.050
79-01-6	Trichloroethene	0.1	MCLG*	0.029
67-66-3	Trichloromethane	70	MCLG	0.050
7440-61-1	Uranium	0.1	MCLG*	0.003
75-01-4	Vinyl chloride	0.1	MCLG*	0.06
7440-66-6	Zinc	2000	HRL94 (MN)	1.00
Table S2a. Human-health-based benchmarks in micrograms per liter (µg/L) used to calculate Toxicity Quotient in Table S2b.
[DWHA (OH), Ohio state Drinking Water Health Advisory; HBSL, U.S. Geological Survey Health-Based Screening Level; HHBP, Human Health Benchmark for Pesticides; HBV__ (MN), Minnesota Department of Health Health-Based Value, number indicates the last two digits of the year the value was developed; HRL__ (MN), Minnesota Department of Health Health Risk Limit, number indicates the last two digits of t…
[MRL, Method Reporting Limit (also referred to as Limit of Quantitation [LOQ] for the method) for those core (i.e., maintained across all studies) analytes which were detected and have a relevant drinking-water benchmark and corresponding calculated TQ in Table S2b. For some specific samples, the Reporting Limit may have been raised by the analyzing laboratory due to matrix interference, etc; ref…

[truncated: 5 more sheets: TABLE S2b. TQ CMPD, TABLE S3a. EXCLUSIONS, TABLE S3b. EAR CMPD, TABLE S3c. EAR ENDPOINT, TABLE S3d. EAR-MED CMPD]
